# Supplementary material for: Supramolecular Annihilator with DPA Parallelly Arranged by Multiple Hydrogen-Bonding Interactions for Enhanced Triplet–Triplet Annihilation Upconversion
Source: Molecules. 2024 May 8;29(10):2203. doi: 10.3390/molecules29102203 (PMC11124113; doi:10.3390/molecules29102203)
Supplement: Supplementary file 1 [file molecules-29-02203-s001.zip]

Archive with 1 entries (1 files):
- molecules-2967720-supplementary.pdf
